# Supplementary material for: Microwave Assisted Synthesis of Antioxidant Dihydro-Pyrazole Hybrids as Possible Lipoxygenase Inhibitors
Source: Molecules. 2025 May 20;30(10):2224. doi: 10.3390/molecules30102224 (PMC12113707; doi:10.3390/molecules30102224)
Supplement: Supplementary file 1 [file molecules-30-02224-s001.zip]

Archive with 1 entries (1 files):
- molecules-3568162-supplementary.pdf
